# Supplementary material for: Lifetime risk of autosomal recessive neurodegeneration with brain iron accumulation (NBIA) disorders calculated from genetic databases
Source: eBioMedicine. 2022 Feb 15;77:103869. doi: 10.1016/j.ebiom.2022.103869 (PMC8856992; doi:10.1016/j.ebiom.2022.103869)
Supplement: Supplementary file 1 [file mmc1.xlsx]

## Sheet: List1
Disease name	Gene	Lifetime risk per 100,000 (in-house database)			Lifetime risk per 100,000 (gnomAD)
					European (Non-Finnish)			South Asian			African			Ashkenazi Jewish			East Asian			European (Finnish)			Latino			Other			Total
PLAN	PLA2G6	0.29 (0.18-0.45)			0.30 (0.23-0.39)			0.23 (0.12-0.40)			0.40 (0.22-0.70)			0.004 (0.00005-0.049)			0.55 (0.30-0.98)			0.05 (0.02-0.13)			0.09 (0.04-0.17)			0.16 (0.03-0.56)			0.26 (0.21-0.31)
PKAN	PANK2	0.15 (0.08-0.25)			0.15 (0.10-0.20)			0.60 (0.37-0.94)			0.06 (0.02-0.14)			0			1.73 (1.09-2.66)			0.004 (0.0004-0.022)			0.21 (0.11-0.36)			0.16 (0.03-0.56)			0.24 (0.20-0.29)
CoPAN	COASY	0.09 (0.04-0.16)			0.19 (0.14-0.26)			0.12 (0.06-0.23)			0.85 (0.53-1.35)			0.004 (0.00005-0.048)			0.02 (0.003-0.06)			0.01 (0.003-0.05)			0.03 (0.01-0.06)			0.09 (0.02-0.40)			0.15 (0.12-0.19)
KRS	ATP13A2	0.04 (0.02-0.08)			0.07 (0.05-0.10)			0.009 (0.002-0.031)			0.10 (0.04-0.22)			0.68 (0.29-1.43)			0.11 (0.04-0.26)			0.003 (0.0002-0.017)			0.34 (0.20-0.55)			0.05 (0.005-0.26)			0.07 (0.06-0.09)
ACP	CP	0.06 (0.03-0.11)			0.06 (0.04-0.08)			0.02 (0.004-0.05)			0.07 (0.03-0.17)			0.015 (0.001-0.097)			0.31 (0.15-0.60)			0.0009 (0.00001-0.0112)			0.0007 (0.00003-0.0061)			0.008 (0.0001-0.100)			0.04 (0.03-0.05)
SPG 50	AP4M1	0.03 (0.01-0.06)			0.05 (0.03-0.07)			0.03 (0.01-0.08)			0.02 (0.004-0.05)			0			0.006 (0.0007-0.034)			0.0006 (0.00001-0.010)			0.003 (0.0004-0.014)			0.008 (0.0001-0.010)			0.02 (0.016-0.031)
FAHN	FA2H	0.006 (0.002-0.020)			0.03 (0.02-0.04)			0.009 (0.002-0.31)			0.03 (0.008-0.08)			0.004 (0.00005-0.049)			0.0003 (0.0000002-0.0078)			0.0002 (0.0000001-0.0049)			0.01 (0.003-0.03)			0			0.02 (0.015-0.031)
NBIA 8	CRAT	0.04 (0.02-0.08)			0.01 (0.008-0.03)			0.08 (0.03-0.16)			0.07 (0.03-0.17)			0.02 (0.002-0.13)			0.02 (0.003-0.06)			0.001 (0.00006-0.012)			0.0003 (0.000005-0.0042)			0.02(0.001-0.15)			0.02 (0.01-0.03)
LMDMN	SCP2	0.03 (0.01-0.07)			0.02 (0.01-0.04)			0.0004 (0.00001-0.0056)			0.02 (0.006-0.07)			0.001 (0.0000006-0.030)			0.06 (0.02-0.15)			0.004 (0.0004-0.0022)			0.001 (0.0001-0.009)			0.0002(0.000003-0.003)			0.02 (0.012-0.025)
MPAN	C19orf12	0.06 (0.03-0.11)			0.03 (0.02-0.04)			0.004 (0.0005-0.018)			0.05 (0.02-0.13)			0.001 (0.000001-0.029)			0			0.001 (0.0001-0.012)			0.0007 (0.00003-0.0061)			0.02(0.001-0.15)			0.01 (0.008-0.018)
WSS	DCAF17	0.11 (0.06-0.20)			0.02 (0.01-0.03)			0.0007 (0.00003-0.006)			0.003 (0.0002-0.017)			0			0.05 (0.01-0.14)			0.008 (0.001-0.033)			0.001 (0.0001-0.008)			0.02(0.001-0.15)			0.01 (0.006-0.015)
JES	GTPBP2	0.005 (0.001-0.017)			0.003 (0.001-0.007)			0.003 (0.0003-0.015)			0.02 (0.006-0.07)			0.001 (0.0000006-0.030)			0.004 (0.0003-0.026)			0.0006 (0.00001-0.008)			0			0			0.003 (0.002-0.006)
NBIA 7	REPS1	0.001 (0.0001-0.007)			0.0009 (0.0002-0.0026)			0.0001 (0.0000001-0.003)			0.0004 (0.0000002-0.012)			0			0.0003 (0.0000002-0.0078)			0.002 (0.0001-0.016)			0.00008 (0.0000001-0.0025)			0.003(0.000002-0.083)			0.0003 (0.0001-0.0008)
	In Total	0.90 (0.48-1.62)			0.92 (0.65-1.29)			1.09 (0.60-1.98)			1.70 (0.91-3.17)			0.73 (0.30-1.89)			2.85 (1.63-4.98)			0.09 (0.02-0.34)			0.67 (0.37-1.22)			0.52(0.09-2.50)			0.88 (0.70-1.10)
