# Supplementary material for: Lifetime risk of autosomal recessive neurodegeneration with brain iron accumulation (NBIA) disorders calculated from genetic databases
Source: eBioMedicine. 2022 Feb 15;77:103869. doi: 10.1016/j.ebiom.2022.103869 (PMC8856992; doi:10.1016/j.ebiom.2022.103869)
Supplement: Supplementary file 2 [file mmc2.xlsx]

## Sheet: List1
Disease name	Gene	Lifetime risk of LoF only per 100,000 (in-house database)			Lifetime risk of LoF variants per 100,000 (gnomAD)
					European (Non-Finnish)			South Asian			African			Ashkenazi Jewish			East Asian			European (Finnish)			Latino			Other			Total
PLAN	PLA2G6	0.016 (0.006-0.041)			0.039 (0.025-0.061)			0.003 (0.0003-0.017)			0.071 (0.027-0.165)			0			0.011 (0.001-0.050)			0.015 (0.003-0.049)			0.0007 (0.00003-0.006)			0.048 (0.005-0.260)			0.025 (0.018-0.035)
PKAN	PANK2	0.020 (0.008-0.049)			0.022 (0.013-0.037)			0.109 (0.051-0.218)			0.019 (0.005-0.062)			0			0.012 (0.002-0.052)			0.0004 (0.00001-0.005)			0.046 (0.019-0.102)			0.008 (0.0001-0.100)			0.037 (0.027-0.050)
CoPAN	COASY	0.070 (0.035-0.132)			0.165 (0.120-0.224)			0.056 (0.023-0.013)			0.616 (0.362-1.012)			0.004 (0.00005-0.049)			0.008 (0.001-0.037)			0.010 (0.002-0.039)			0.018 (0.006-0.049)			0.078 (0.010-0.365)			0.120 (0.095-0.150)
KRS	ATP13A2	0.009 (0.002-0.025)			0.021 (0.012-0.034)			0.002 (0.0001-0.011)			0.078 (0.030-0.178)			0.678 (0.295-1.433)			0.072 (0.025-0.186)			0			0.011 (0.003-0.035)			0.031 (0.002-0.201)			0.030 (0.022-0.041)
ACP	CP	0.011 (0.004-0.031)			0.019 (0.011-0.032)			0.004 (0.0005-0.018)			0.046 (0.016-0.119)			0.008 (0.0004-0.071)			0.096 (0.036-0.229)			0.00009 (0.00001-0.01)			0.0003 (0.000005-0.004)			0			0.017 (0.011-0.023)
SPG 50	AP4M1	0.005 (0.001-0.017)			0.011 (0.006-0.020)			0.021 (0.006-0.059)			0.003 (0.0004-0.019)			0			0.005 (0.0004-0.031)			0.00021 (0.0000001-0.007)			0.00008 (0.0000001-0.0025)			0.011 (0.0002-0.139)			0.006 (0.004-0.010)
FAHN	FA2H	0.0002 (0.000003-0.0027)			0.002 (0.0007-0.005)			0.002 (0.0002-0.013)			0.001 (0.00006-0.011)			0			0			0			0.0001 (0.0000001-0.003)			0			0.002 (0.0008-0.003)
NBIA 8	CRAT	0.009 (0.002-0.025)			0.008 (0.004-0.015)			0.058 (0.023-0.131)			0.071 (0.027-0.165)			0.004 (0.00005-0.049)			0.014 (0.003-0.056)			0			0.0003 (0.000005-0.004)			0.011 (0.0002-0.141)			0.013 (0.009-0.019)
LMDMN	SCP2	0.027 (0.011-0.061)			0.014 (0.008-0.025)			0.0004 (0.00001-0.006)			0.004 (0.0004-0.019)			0.001 (0.0000006-0.029)			0.042 (0.012-0.124)			0.004 (0.0004-0.022)			0.0013 (0.00009-0.008)			0.0002 (0.0000001-0.006)			0.008 (0.005-0.013)
MPAN	C19orf12	0.013 (0.004-0.034)			0.006 (0.003-0.012)			0.002 (0.0001-0.011)			0.004 (0.0004-0.022)			0			0			0.0014 (0.00006-0.012)			0.00008 (0.0000001-0.0025)			0.017 (0.0008-0.147)			0.003 (0.001-0.005)
WSS	DCAF17	0.005 (0.001-0.017)			0.008 (0.004-0.015)			0.0007 (0.00003-0.006)			0.003 (0.0002-0.017)			0			0.049 (0.015-0.139)			0.00021 (0.0000001-0.007			0.0008 (0.00003-0.006)			0.0002 (0.00001-0.001)			0.005 (0.003-0.008)
JES	GTPBP2	0.005 (0.001-0.017)			0.0003 (0.00005-0.0013)			0			0.021 (0.005-0.066)			0.001 (0.0000006-0.029)			0.003 (0.0003-0.022)			0.00021 (0.0000001-0.007)			0			0			0.001 (0.0004-0.002)
NBIA 7	REPS1	0			0.0001 (0.00001-0.0007)			0			0.0004 (0.00001-0.005)			0			0.0003 (0.0000002-0.008)			0.002 (0.00008-0.016)			0			0			0.0001 (0.00003-0.0004)
	In Total	0.191 (0.075-0.453)			0.315 (0.205-0.480)			0.258 (0.105-0.616)			0.937 (0.474-1.860)			0.696 (0.295-1.660)			0.314 (0.095-0.934)			0.034 (0.00008-0.016)			0.079 (0.028-0.22)			0.202 (0.019-1.360)			0.267 (0.197-0.361)
