# Supplementary material for: Lifetime risk of autosomal recessive neurodegeneration with brain iron accumulation (NBIA) disorders calculated from genetic databases
Source: eBioMedicine. 2022 Feb 15;77:103869. doi: 10.1016/j.ebiom.2022.103869 (PMC8856992; doi:10.1016/j.ebiom.2022.103869)
Supplement: Supplementary file 3 [file mmc3.xlsx]

## Sheet: List1
Gene	Protein	cDNA	MAF in in-house database	MAF of European population (Non-Finnish) in gnomAD dataset	MAF of total population in gnomAD dataset	HGMD	ClinVar	gnomAD dataset	Our rating
PANK2 (NM_153638.3)	p.(Asp46Val)	c.137A>T	0.00180489	0.002555	0.003319	Likely pathogenic	Conflicting interpretations of pathogenicity	yes	Benign
PANK2 (NM_153638.3)	p.(Arg128Gln)	c.383G>A	0.000225611	0	0.0002626	Pathogenic	Likely benign	yes	Uncertain significance
PANK2 (NM_153638.3)	p.(Asp447Ala)	c.1340A>C	0	0	0	Likely pathogenic	Uncertain significance	no	Uncertain significance
PANK2 (NM_153638.3)	p.(Asp452Gly)	c.1355A>G	0	0	7.953e-06	Pathogenic	Uncertain significance	yes	Uncertain significance
PANK2 (NM_153638.3)	p.(Pro570Leu)	c.1709C>T	6.76834e-05	0.0001239	0.0001167	Pathogenic	Uncertain significance	yes	Uncertain significance
C19orf12 (NM_001031726.3)	p.(Lys142Glu)	c.424A>G	0.0028427	0.001834	0.00212	Pathogenic	Conflicting interpretations of pathogenicity	yes	Uncertain significance
C19orf12 (NM_001031726.3)	p.(Gln80*)	c.238C>T	0	0	0	Likely pathogenic	Pathogenic/Likely pathogenic	no	AD variant
C19orf12 (NM_001031726.3)	p.(Lys82*)	c.244A>T	0	0	0	Likely pathogenic	no	no	AD variant
C19orf12 (NM_001031726.3)	p.(Gln86*)	c.256C>T	0	0	0	Pathogenic	no	no	AD variant
C19orf12 (NM_001031726.3)	p.(Glu90*)	c.268G>T	0	0	0	Pathogenic	no	no	AD variant
C19orf12 (NM_001031726.3)	p.(Trp112*)	c.336G>A	0	0	0	Pathogenic	Likely pathogenic	no	AD variant
C19orf12 (NM_001031726.3)	p.(Gln117*)	c.349C>T	0	0	0	Pathogenic	no	no	AD variant
C19orf12 (NM_001031726.3)	p.(Met76Thrfs*3)	c.227_237del	0	0	0	Pathogenic	Pathogenic	no	AD variant
C19orf12 (NM_001031726.3)	p.(Pro93Leufs*26)	c.278del	0	0	0	Pathogenic	no	no	AD variant
C19orf12 (NM_001031726.3)	p.(Ala94Profs*25)	c.279del	0	0	0	Pathogenic	no	no	AD variant
C19orf12 (NM_001031726.3)	p.(Ala94Serfs*24)	c.279_282del	0	0	0	Pathogenic	no	no	AD variant
C19orf12 (NM_001031726.3)	p.(Phe100Leufs*19)	c.300del	0	0	0	Pathogenic	no	no	AD variant
C19orf12 (NM_001031726.3)	p.(Ala94Cysfs*8)	c.278dup	0	0	0	Pathogenic	no	no	AD variant
C19orf12 (NM_001031726.3)	p.(Ala120Glyfs*32)	c.358dup	0	0	0	Pathogenic	no	no	AD variant
PLA2G6 (NM_003560.4)	p.(Arg23Gln)	c.68G>A	0	0	7.958e-06	Pathogenic	Uncertain significance	yes	Uncertain significance
PLA2G6 (NM_003560.4)	p.(Asp31Asn)	c.91G>A	0.000293295	0.0005271	0.000421	Likely pathogenic	Uncertain significance	yes	Uncertain significance
PLA2G6 (NM_003560.4)	p.(Ser34Leu)	c.101C>T	0.000518906	0.0006746	0.0003397	Likely pathogenic	Uncertain significance	yes	Uncertain significance
PLA2G6 (NM_003560.4)	p.(Arg63Gly)	c.187A>G	2.25611e-05	1.556e-05	0.001138	Likely pathogenic	Benign	yes	Benign
PLA2G6 (NM_003560.4)	p.(Ala80Thr)	c.238G>A	0	8.878e-06	8.027e-06	Pathogenic	Uncertain significance	yes	Uncertain significance
PLA2G6 (NM_003560.4)	p.(Leu129Pro)	c.386T>C	0	0	5.033e-05	Pathogenic	Conflicting interpretations of pathogenicity	yes	Uncertain significance
PLA2G6 (NM_003560.4)	p.(Ala147Thr)	c.439G>A	4.51223e-05	0.0001705	0.0001387	Pathogenic	Uncertain significance	yes	Uncertain significance
PLA2G6 (NM_003560.4)	p.(Ala159Thr)	c.475G>A	0	0	0	Likely pathogenic	no	no	Uncertain significance
PLA2G6 (NM_003560.4)	p.(Thr319Met)	c.956C>T	4.51223e-05	0.0001834	0.0001704	Pathogenic	Uncertain significance	yes	Uncertain significance
PLA2G6 (NM_003560.4)	p.(Ala343Thr)	c.1027G>A	0	0.01388	0.01056	Likely pathogenic	Benign	yes	Benign
PLA2G6 (NM_003560.4)	p.(Met470Val)	c.1408A>G	0.00115062	0.0007137	0.000485	Pathogenic	Uncertain significance	yes	Uncertain significance
PLA2G6 (NM_003560.4)	p.(His479Asp)	c.1435C>G	0	0	0	Pathogenic	Uncertain significance	no	Uncertain significance
PLA2G6 (NM_003560.4)	p.(Leu596Phe)	c.1786C>T	0	0	0	Pathogenic	Uncertain significance	no	Uncertain significance
PLA2G6 (NM_003560.4)	p.(Arg677Leu)	c.2030G>T	0	0	9.254e-05	Pathogenic	Uncertain significance	yes	Uncertain significance
PLA2G6 (NM_003560.4)	p.(?)	c.426-90C>T	0	0	0	Likely pathogenic	no	no	Likely benign
COASY (NM_025233.7)	p.(?)	c.1237+1G>C	0	0	2.398e-05	no	Uncertain significance	yes	Uncertain significance
CP (NM_000096.4)	p.(Pro477Leu)	c.1430C>T	0	0.004035	0.002404	Pathogenic	Conflicting interpretations of pathogenicity	yes	Likely benign
CP (NM_000096.4)	p.(Thr551Ile)	c.1652C>T	0	0.03056	0.0276	no	Conflicting interpretations of pathogenicity	yes	Benign
CP (NM_000096.4)	p.(Arg720Trp)	c.2158C>T	0.000248173	0.000395	0.0002051	Pathogenic	Uncertain significance	yes	Uncertain significance
CP (NM_000096.4)	p.(Asp77His)	c.229G>C	2.25611e-05	6.978e-05	0.0001239	Pathogenic	Uncertain significance	yes	Uncertain significance
CP (NM_000096.4)	p.(Gly895Ala)	c.2684G>C	0.00133111	0.001952	0.001464	Pathogenic	Conflicting interpretations of pathogenicity	yes	Uncertain significance
CP (NM_000096.4)	p.(?)	c.1864+5G>A	0	0	3.984e-06	Pathogenic	no	yes	Pathogenic
CP (NM_000096.4)	p.(?)	c.2554+2_2554+8del	0	0.05008	0.04084	no	no	yes	Likely benign
FA2H (NM_024306.4)	p.(Pro44Gln)	c.131C>A	0	0	0	Pathogenic	Uncertain significance	no	Uncertain significance
FA2H (NM_024306.4)	p.(His69Tyr)	c.205C>T	0	0	0	Pathogenic	Uncertain significance	no	Uncertain significance
FA2H (NM_024306.4)	p.(Glu78Lys)	c.232G>A	0.000451223	0.0003691	0.0003017	Likely pathogenic	Uncertain significance	yes	Uncertain significance
FA2H (NM_024306.4)	p.(Arg113Gln)	c.338G>A	0.000902446	0.001579	0.001304	Likely pathogenic	Conflicting interpretations of pathogenicity	yes	Likely benign
FA2H (NM_024306.4)	p.(Arg113Trp)	c.337C>T	0.00099269	0.0006115	0.0006646	Likely pathogenic	Conflicting interpretations of pathogenicity	yes	Uncertain significance
FA2H (NM_024306.4)	p.(Thr204Thr)	c.612A>G	0	0	0	Likely pathogenic	no	no	Uncertain significance
FA2H (NM_024306.4)	p.(Gly217Arg)	c.649G>A	0	0	7.973e-06	Pathogenic	Uncertain significance	yes	Uncertain significance
FA2H (NM_024306.4)	p.(Thr352Ile)	c.1055C>T	0	0	1.186e-05	Pathogenic	Uncertain significance	yes	Uncertain significance
ATP13A2 (NM_022089.4)	p.(Thr12Met)	c.35C>T	0.000112806	0.0001582	8.652e-05	Pathogenic	Uncertain significance	yes	Uncertain significance
ATP13A2 (NM_022089.4)	p.(Trp71Leu)	c.212G>T	0	1.578e-05	7.153e-05	Pathogenic	Uncertain significance	yes	Uncertain significance
ATP13A2 (NM_022089.4)	p.(Ala249Val)	c.746C>T	0.00133111	0.000583	0.0007053	Pathogenic	Conflicting interpretations of pathogenicity	yes	Likely benign
ATP13A2 (NM_022089.4)	p.(Ser282Cys)	c.844A>T	0.000180489	2.984e-05	0.0004454	Pathogenic	no	yes	Likely benign
ATP13A2 (NM_022089.4)	p.(Arg294Gln)	c.881G>A	0	0.01512	0.01175	Likely pathogenic	Benign/Likely benign	yes	Benign
ATP13A2 (NM_022089.4)	p.(Gly360Glu)	c.1079G>A	6.76834e-05	0	0.0002019	Likely pathogenic	Conflicting interpretations of pathogenicity	yes	Uncertain significance
ATP13A2 (NM_022089.4)	p.(Pro474Ala)	c.1420C>G	0	0	2.387e-05	Likely pathogenic	Uncertain significance	yes	Uncertain significance
ATP13A2 (NM_022089.4)	p.(Thr733Met)	c.2198C>T	0.000112806	0	0.0003465	Likely pathogenic	Conflicting interpretations of pathogenicity	yes	Likely benign
ATP13A2 (NM_022089.4)	p.(Ala746Thr)	c.2236G>A	6.76834e-05	0.0001007	0.0001733	Likely pathogenic	Uncertain significance	yes	Uncertain significance
ATP13A2 (NM_022089.4)	p.(Ile946Phe)	c.2836A>T	0.000112806	0.001549	0.0009371	Likely pathogenic	Uncertain significance	yes	Likely benign
ATP13A2 (NM_022089.4)	p.(Ala1069Thr)	c.3205G>A	6.76834e-05	0	0.0003327	Pathogenic	Likely benign	yes	Likely benign
ATP13A2 (NM_022089.4)	p.(?)	c.1750-1G>A	0	0	0	Likely pathogenic	no	no	Likely benign
ATP13A2 (NM_022089.4)	p.(Pro1173Serfs*12)	c.3503_3516dup	0	8.206e-06	0.0001342	no	no	yes	Uncertain significance
DCAF17 (NM_025000.4)	p.(Tyr86His)	c.256T>C	0	0	8.025e-06	Likely pathogenic	no	yes	Uncertain significance
DCAF17 (NM_025000.4)	p.(Phe193Leu)	c.579C>A	0.000270734	7.784e-06	0.0004067	Likely pathogenic	Likely benign	yes	Uncertain significance
DCAF17 (NM_025000.4)	p.(Cys507Arg)	c.1519T>C	0	3.882e-05	0.0001133	Likely pathogenic	Uncertain significance	yes	Uncertain significance
DCAF17 (NM_025000.4)	p.(?)	c.322-14C>T	0	0.2735	0.2972	no	Benign	yes	Benign
DCAF17 (NM_025000.4)	p.(Lys312del)	c.933_935del	0	0	3.98e-06	Likely pathogenic	no	yes	Uncertain significance
SCP2 (NM_002979.5)	p.(Ala95Tyrfs*27)	c.282_283del	0	0	0	Likely pathogenic	no	no	Uncertain significance
SCP2 (NM_002979.5)	p.(Ala95Valfs*14)	c.282_283dup	0	0	0	Likely pathogenic	no	no	Uncertain significance
AP4M1 (NM_004722.4)	p.(Ser9Phe)	c.26C>T	2.25611e-05	3.532e-05	1.595e-05	Likely pathogenic	Uncertain significance	yes	Uncertain significance
AP4M1 (NM_004722.4)	p.(Pro46Ala)	c.136C>G	9.02446e-05	8.905e-05	4.41e-05	Pathogenic	Uncertain significance	yes	Uncertain significance
AP4M1 (NM_004722.4)	p.(Asn132Ser)	c.395A>G	0	0	0	Likely pathogenic	no	no	Uncertain significance
AP4M1 (NM_004722.4)	p.(Glu193Lys)	c.577G>A	0	0	0	Pathogenic	Uncertain significance	no	Uncertain significance
AP4M1 (NM_004722.4)	p.(Trp439*)	c.1317G>A	2.25611e-05	8.818e-06	3.985e-06	no	no	yes	Likely benign	end trunc.
AP4M1 (NM_004722.4)	p.(?)	c.607-2A>G	0	0	1.061e-05	no	Uncertain significance	yes	Uncertain significance
